# Supplementary material for: Sarcopenic Obesity Tendency and Nutritional Status Is Related to the Risk of Sarcopenia, Frailty, Depression and Quality of Life in Patients with Dementia
Source: Int J Environ Res Public Health. 2022 Feb 22;19(5):2492. doi: 10.3390/ijerph19052492 (PMC8908993; doi:10.3390/ijerph19052492)
Supplement: Supplementary file 1 [file ijerph-19-02492-s001.zip]

Archive with 1 entries (1 files):
- ijerph-1573832-supplementary.pdf
